# Supplementary material for: Dispositional mindfulness and mental health in Chinese emerging adults: A multilevel model with emotion dysregulation as a mediator
Source: PLoS One. 2020 Nov 19;15(11):e0239575. doi: 10.1371/journal.pone.0239575 (PMC7676716; doi:10.1371/journal.pone.0239575)
Supplement: S1 Data — (DAT) [file pone.0239575.s001.dat]

  1.0000000   3.1000000   3.5333333   4.5055556   0.5555556   1.0000000   3.0000000   5.6428571 999.0000000  -1.0000000   1.0000000  17.0000000
  1.0000000   2.5000000   1.2666667   3.9736111   1.8888889   2.0000000   3.4000000   5.0714286 999.0000000   0.0000000   1.0000000  17.0000000
  1.0000000   1.2000000   4.0000000   2.9902778   2.8888889   2.1428571   1.0000000   1.7857143   2.8000000   1.0000000   1.0000000  17.0000000
  2.0000000   3.0000000   2.6428571   3.9847222   0.7777778   0.7142857   5.0000000   3.7857143   3.6000000  -1.0000000   1.0000000  20.0000000
  2.0000000   1.6000000   2.6428571   2.8722222   3.0000000   2.4285714   4.6000000   2.5714286   3.5700000   0.0000000   1.0000000  20.0000000
  2.0000000   2.8000000   2.3846154   3.5888889   0.7777778   1.1428571   4.4000000   4.4285714   3.5000000   1.0000000   1.0000000  20.0000000
  3.0000000   3.8000000   3.8000000   4.2430556   0.0000000   0.1428571   5.2000000   5.4285714   3.0000000  -1.0000000   1.0000000  21.0000000
  3.0000000   3.1000000   3.4666667   3.8555556   0.2222222   0.0000000   5.4000000   4.6428571   3.0000000   0.0000000   1.0000000  21.0000000
  3.0000000   3.3000000   3.2666667   3.3652778   0.2222222   0.0000000   4.6000000   5.2142857   3.0000000   1.0000000   1.0000000  21.0000000
  4.0000000   3.4000000   4.0666667   4.4666667   0.6666667   0.1428571   4.6000000   5.2142857   3.0000000  -1.0000000   1.0000000  18.0000000
  4.0000000   3.7000000   3.5333333   4.4486111   0.2222222   0.0000000   3.8000000   4.2857143   3.0000000   0.0000000   1.0000000  18.0000000
  4.0000000   3.4000000   3.0666667   3.9236111   1.0000000   1.4285714   3.4000000   3.4285714   2.7000000   1.0000000   1.0000000  18.0000000
  5.0000000   3.0000000   2.2000000   3.6527778   0.5555556   0.1428571   4.0000000   4.2142857 999.0000000  -1.0000000   1.0000000  17.0000000
  5.0000000   2.6000000   2.5333333   4.0472222   1.1111111   0.8571429   3.4000000   4.0714286 999.0000000   0.0000000   1.0000000  17.0000000
  5.0000000   2.8000000   4.4000000   4.5555556   0.6666667   0.2857143   4.0000000   4.5000000   2.6000000   1.0000000   1.0000000  17.0000000
  6.0000000   3.1000000   3.7333333   4.4541667   0.2222222   0.4285714   6.2000000   5.8571429 999.0000000  -1.0000000   1.0000000  17.0000000
  6.0000000   2.9000000   4.3333333   4.4236111   0.0000000   0.7142857   6.4000000   5.0000000   2.0000000   0.0000000   1.0000000  17.0000000
  6.0000000   3.0000000   4.8666667   4.3402778   0.2222222   0.0000000   6.8000000   5.0000000   2.7000000   1.0000000   1.0000000  17.0000000
  7.0000000   3.0000000   3.0000000   4.0125000   0.4444444   0.2857143   4.8000000   5.1428571   3.0000000  -1.0000000   1.0000000  18.0000000
  7.0000000 999.0000000 999.0000000 999.0000000 999.0000000 999.0000000 999.0000000 999.0000000 999.0000000   0.0000000   1.0000000  18.0000000
  7.0000000 999.0000000 999.0000000 999.0000000 999.0000000 999.0000000 999.0000000 999.0000000 999.0000000   1.0000000   1.0000000  18.0000000
  8.0000000   3.7000000   3.9285714   3.4000000   0.5000000   0.1428571   3.6000000   4.5000000 999.0000000  -1.0000000   1.0000000  17.0000000
  8.0000000   2.5000000   3.5384615   3.5000000   2.1111111   1.8571429   4.4000000   4.0000000 999.0000000   0.0000000   1.0000000  17.0000000
  8.0000000 999.0000000 999.0000000 999.0000000 999.0000000 999.0000000 999.0000000 999.0000000 999.0000000   1.0000000   1.0000000  17.0000000
  9.0000000   2.4000000   2.9333333   3.3986111   0.7777778   1.0000000   3.4000000   4.2857143 999.0000000  -1.0000000   1.0000000  17.0000000
  9.0000000   2.5000000   3.2000000   3.5861111   0.5555556   0.5714286   3.4000000   3.5714286 999.0000000   0.0000000   1.0000000  17.0000000
  9.0000000   2.2000000   2.4000000   3.3986111   1.3333333   1.0000000   2.4000000   2.9285714   3.0000000   1.0000000   1.0000000  17.0000000
 10.0000000   3.5000000   4.2000000   4.4013889   0.0000000   0.0000000   4.6000000   5.5000000 999.0000000  -1.0000000   1.0000000  16.0000000
 10.0000000 999.0000000 999.0000000 999.0000000 999.0000000 999.0000000 999.0000000 999.0000000 999.0000000   0.0000000   1.0000000  16.0000000
 10.0000000 999.0000000 999.0000000 999.0000000 999.0000000 999.0000000 999.0000000 999.0000000 999.0000000   1.0000000   1.0000000  16.0000000
 11.0000000   3.5000000   4.4000000   4.8152778   0.0000000   0.0000000   5.2000000   5.4285714 999.0000000  -1.0000000   1.0000000  18.0000000
 11.0000000   3.4000000   4.8666667   4.5291667   0.0000000   0.1428571   5.8000000   5.7857143 999.0000000   0.0000000   1.0000000  18.0000000
 11.0000000   4.0000000   4.9333333   4.5166667   0.4444444   0.0000000   5.4000000   5.7857143   3.2000000   1.0000000   1.0000000  18.0000000
 12.0000000   2.9000000   4.5333333   4.4902778   0.0000000   0.0000000   6.6000000   5.7142857 999.0000000  -1.0000000   1.0000000  18.0000000
 12.0000000   3.0000000   4.4666667   4.3694444   0.2222222   0.1428571   5.6000000   5.5000000   3.0000000   0.0000000   1.0000000  18.0000000
 12.0000000 999.0000000 999.0000000 999.0000000 999.0000000 999.0000000 999.0000000 999.0000000 999.0000000   1.0000000   1.0000000  18.0000000
 13.0000000   3.2000000   3.0000000   3.6333333   0.5555556   0.7142857   3.4000000   4.7857143   3.3000000  -1.0000000   0.0000000  17.0000000
 13.0000000   2.9000000   3.0000000   3.8902778   0.6666667   0.5714286   3.0000000   4.1428571   3.5000000   0.0000000   0.0000000  17.0000000
 13.0000000   2.8000000   2.3333333   3.6930556   1.1111111   1.1428571   3.2000000   4.2142857   3.4000000   1.0000000   0.0000000  17.0000000
 14.0000000   2.9000000   3.6666667   3.5013889   0.5555556   0.4285714   2.8000000   3.8571429   2.5000000  -1.0000000   1.0000000  20.0000000
 14.0000000   2.6000000   3.4666667   3.5583333   0.7777778   0.7142857   2.4000000   3.3571429   2.8000000   0.0000000   1.0000000  20.0000000
 14.0000000   2.8000000   3.4000000   3.5819444   0.7777778   0.7142857   1.6000000   3.1428571   2.7000000   1.0000000   1.0000000  20.0000000
 15.0000000   2.7000000   4.0666667   4.3805556   0.0000000   0.2857143   6.4000000   4.3571429 999.0000000  -1.0000000   1.0000000  17.0000000
 15.0000000   3.0000000   3.3333333   3.9013889   0.2222222   0.5714286   5.8000000   3.4285714 999.0000000   0.0000000   1.0000000  17.0000000
 15.0000000   2.6000000   4.0666667   4.0708333   0.6666667   1.1428571   5.6000000   4.0000000   3.4000000   1.0000000   1.0000000  17.0000000
 16.0000000   2.7000000   3.3333333   3.2597222   0.8888889   0.7142857   3.6000000   3.7142857   3.1200000  -1.0000000   1.0000000  18.0000000
 16.0000000   2.5000000   3.1333333   3.0402778   0.6666667   0.7142857   3.0000000   4.0714286   3.1200000   0.0000000   1.0000000  18.0000000
 16.0000000   2.7000000   3.4000000   3.0500000   0.4444444   0.8571429   4.0000000   3.0000000   3.2000000   1.0000000   1.0000000  18.0000000
 17.0000000   2.3000000   3.5333333   3.7152778   1.6250000   0.7142857   1.2000000   2.2142857   3.3000000  -1.0000000   1.0000000  18.0000000
 17.0000000   2.6000000   2.7333333   4.0625000   0.7777778   0.7142857   2.6000000   3.1428571   3.3000000   0.0000000   1.0000000  18.0000000
 17.0000000   2.8000000   3.1333333   3.9930556   0.4444444   0.5714286   1.6000000   3.5714286   3.3000000   1.0000000   1.0000000  18.0000000
 18.0000000   3.4000000   3.3571429   4.0750000   1.1111111   1.0000000   3.4000000   3.9285714 999.0000000  -1.0000000   1.0000000  17.0000000
 18.0000000   2.7000000   4.2142857   4.4569444   1.0000000   0.5714286   2.6000000   4.1428571 999.0000000   0.0000000   1.0000000  17.0000000
 18.0000000   3.3000000   3.0714286   4.1916667   0.8888889   0.2857143   3.0000000   4.1428571   3.0000000   1.0000000   1.0000000  17.0000000
 19.0000000   3.6000000   4.0000000   4.8347222   0.3333333   0.0000000   4.8000000   5.5714286 999.0000000  -1.0000000   1.0000000  20.0000000
 19.0000000 999.0000000 999.0000000 999.0000000 999.0000000 999.0000000 999.0000000 999.0000000 999.0000000   0.0000000   1.0000000  20.0000000
 19.0000000 999.0000000 999.0000000 999.0000000 999.0000000 999.0000000 999.0000000 999.0000000 999.0000000   1.0000000   1.0000000  20.0000000
 20.0000000   2.6000000   3.4666667   3.9361111   0.5555556   0.7142857   6.4000000   4.5000000   3.0000000  -1.0000000   1.0000000 999.0000000
 20.0000000   3.0000000   3.2857143   4.1916667   0.5555556   0.5714286   6.6000000   4.8571429 999.0000000   0.0000000   1.0000000 999.0000000
 20.0000000   2.8000000   2.7333333   3.9486111   0.7777778   0.8571429   6.6000000   4.7857143   3.7000000   1.0000000   1.0000000 999.0000000
 21.0000000   2.4000000   3.4666667   3.2555556   1.5555556   1.0000000   3.4000000   3.0714286   2.9000000  -1.0000000   1.0000000  20.0000000
 21.0000000   1.7000000   2.9333333   2.5319444   1.2222222   0.2857143   2.2000000   3.4285714   2.9000000   0.0000000   1.0000000  20.0000000
 21.0000000   1.3000000   1.6153846   2.2847222   2.5555556   1.8571429   2.4000000   2.6428571   2.8900000   1.0000000   1.0000000  20.0000000
 22.0000000   4.0000000   4.7333333   4.8055556   0.0000000   0.0000000   5.4000000   5.5000000   3.0000000  -1.0000000   1.0000000  20.0000000
 22.0000000   4.0000000   4.9333333   4.2250000   0.0000000   0.0000000   6.4000000   5.0000000   3.0000000   0.0000000   1.0000000  20.0000000
 22.0000000   4.0000000   4.9333333   4.7777778   0.0000000   0.0000000   6.0000000   5.7857143   3.6000000   1.0000000   1.0000000  20.0000000
 23.0000000   3.3000000   4.2666667   4.2208333   0.2222222   0.4285714   7.0000000   5.2142857   2.8000000  -1.0000000   1.0000000  20.0000000
 23.0000000   2.9000000   4.8000000   3.6222222   0.1111111   0.1428571   7.0000000   4.8571429   2.8000000   0.0000000   1.0000000  20.0000000
 23.0000000   2.9000000   3.8000000   4.0736111   0.1111111   0.0000000   6.2000000   6.0000000   2.7000000   1.0000000   1.0000000  20.0000000
 24.0000000   2.4000000   3.4285714   3.7986111   0.1111111   0.0000000   4.4000000   4.3571429   2.7000000  -1.0000000   1.0000000  18.0000000
 24.0000000   2.3000000   3.0000000   3.7402778   0.0000000   0.0000000   4.0000000   3.7857143   2.6000000   0.0000000   1.0000000  18.0000000
 24.0000000   3.3000000   3.5333333   4.4152778   0.6666667   0.8571429   4.8000000   4.0714286   3.3000000   1.0000000   1.0000000  18.0000000
 25.0000000   3.0000000   2.8666667   3.7291667   0.3333333   0.7142857   5.8000000   5.1428571 999.0000000  -1.0000000   0.0000000  17.0000000
 25.0000000   2.8000000   3.7142857   4.1527778   0.3333333   0.4285714   5.6000000   4.5714286   3.3000000   0.0000000   0.0000000  17.0000000
 25.0000000   2.7000000   3.7692308   3.4583333   0.6666667   1.2857143   6.2000000   4.9285714   2.8900000   1.0000000   0.0000000  17.0000000
 26.0000000   2.5000000   3.0666667   4.0194444   0.7777778   1.0000000   4.6000000   5.5714286   3.4100000  -1.0000000   1.0000000  20.0000000
 26.0000000 999.0000000 999.0000000 999.0000000 999.0000000 999.0000000 999.0000000 999.0000000 999.0000000   0.0000000   1.0000000  20.0000000
 26.0000000   2.8000000   2.8000000   3.9625000   1.2222222   0.7142857   6.8000000   4.5714286   3.3000000   1.0000000   1.0000000  20.0000000
 27.0000000   3.5000000   4.8000000   4.7013889   0.0000000   0.0000000   6.6000000   5.7857143 999.0000000  -1.0000000   1.0000000  17.0000000
 27.0000000   3.7000000   5.0000000   4.4000000   0.0000000   0.0000000   6.0000000   6.0000000   3.0000000   0.0000000   1.0000000  17.0000000
 27.0000000   3.6000000   5.0000000   4.5341270   0.0000000   0.0000000   6.6000000   6.0000000   3.0000000   1.0000000   1.0000000  17.0000000
 28.0000000   3.0000000   3.5333333   4.1930556   0.4444444   0.7142857   5.0000000   4.6428571   3.4000000  -1.0000000   1.0000000  19.0000000
 28.0000000   3.1000000   3.0666667   4.0180556   0.4444444   0.1428571   4.6000000   3.7142857   3.3000000   0.0000000   1.0000000  19.0000000
 28.0000000 999.0000000 999.0000000 999.0000000 999.0000000 999.0000000 999.0000000 999.0000000 999.0000000   1.0000000   1.0000000  19.0000000
 29.0000000   2.5000000   2.2000000   3.0486111   1.2222222   1.0000000   5.0000000   4.0000000   3.0000000  -1.0000000   1.0000000  20.0000000
 29.0000000   2.9000000   2.6666667   3.3013889   0.8888889   1.0000000   4.6000000   4.0000000   3.0000000   0.0000000   1.0000000  20.0000000
 29.0000000   2.9000000   2.2000000   3.0791667   1.1111111   1.0000000   5.2000000   4.0714286   3.1000000   1.0000000   1.0000000  20.0000000
 30.0000000   2.7000000   3.0666667   3.9041667   0.8888889   1.0000000   3.2000000   4.2142857   3.3000000  -1.0000000   1.0000000  19.0000000
 30.0000000   2.7000000   2.6000000   3.9180556   0.6666667   0.8571429   5.2000000   4.2142857   3.3000000   0.0000000   1.0000000  19.0000000
 30.0000000   2.1000000   2.1333333   3.6583333   1.1111111   0.8571429   2.6000000   3.7142857   3.2000000   1.0000000   1.0000000  19.0000000
 31.0000000   2.8000000   3.2000000   3.9805556   0.6666667   1.0000000   6.4000000   4.7857143   3.6000000  -1.0000000   1.0000000  18.0000000
 31.0000000   3.6000000   4.6666667   4.3152778   0.4444444   0.4285714   6.0000000   5.5714286   3.5000000   0.0000000   1.0000000  18.0000000
 31.0000000   3.7000000   3.8666667   4.6500000   0.3333333   0.0000000   7.0000000   5.2857143   3.5000000   1.0000000   1.0000000  18.0000000
 32.0000000   2.4000000   1.6666667   2.8888889   1.5555556   2.8571429   6.0000000   4.2142857   3.0000000  -1.0000000   1.0000000  20.0000000
 32.0000000   2.2000000   2.5333333   3.1486111   1.1111111   0.1428571   2.8000000   4.8571429   2.9000000   0.0000000   1.0000000  20.0000000
 32.0000000   2.4000000   2.2000000   2.9875000   1.8888889   1.4285714   5.6000000   3.5714286   3.0000000   1.0000000   1.0000000  20.0000000
 33.0000000   2.6000000   3.0666667   3.9888889   0.4444444   0.1428571   4.2000000   5.0714286   2.9000000  -1.0000000   1.0000000  19.0000000
 33.0000000   3.6000000   3.0666667   4.4819444   0.4444444   0.0000000   5.4000000   5.4285714   2.0000000   0.0000000   1.0000000  19.0000000
 33.0000000   2.0000000   2.3333333   3.3625000   0.5555556   0.4285714   5.2000000   3.9285714   3.1800000   1.0000000   1.0000000  19.0000000
 34.0000000   2.5000000   2.6666667   3.3125000   1.3333333   1.1428571   3.8000000   3.3571429   3.1300000  -1.0000000   1.0000000  20.0000000
 34.0000000   2.4000000   2.6000000   3.2208333   1.2222222   1.1428571   4.6000000   3.2857143   3.1300000   0.0000000   1.0000000  20.0000000
 34.0000000   2.9000000   2.1428571   3.1333333   1.5555556   1.7142857   4.2000000   3.8571429   3.1900000   1.0000000   1.0000000  20.0000000
 35.0000000   2.7000000   4.0666667   4.1513889   0.1111111   0.0000000   3.6000000   3.8571429   3.3000000  -1.0000000   1.0000000  21.0000000
 35.0000000   2.6000000   4.4000000   4.2527778   0.1111111   0.0000000   3.8000000   3.7142857   2.9000000   0.0000000   1.0000000  21.0000000
 35.0000000   2.5000000   4.0000000   4.1958333   0.4444444   0.2857143   4.0000000   3.5714286   3.0000000   1.0000000   1.0000000  21.0000000
 36.0000000   2.5000000   4.4285714   4.2444444   0.6666667   0.5714286   4.2000000   4.2142857   3.7700000  -1.0000000   1.0000000  21.0000000
 36.0000000   2.8000000   2.8461538   3.4569444   1.4444444   1.0000000   4.8000000   3.2857143 999.0000000   0.0000000   1.0000000  21.0000000
 36.0000000   3.0000000   2.1333333   3.6902778   1.3333333   1.0000000   3.8000000   4.7857143   3.0000000   1.0000000   1.0000000  21.0000000
 37.0000000   3.9000000   4.7333333   3.8597222   0.4444444   0.0000000   6.0000000   6.0000000   3.0000000  -1.0000000   1.0000000  18.0000000
 37.0000000   3.7000000   4.0000000   3.5875000   0.0000000   0.0000000   6.0000000   5.0000000   3.1000000   0.0000000   1.0000000  18.0000000
 37.0000000   3.9000000   2.6000000   3.4583333   0.0000000   1.0000000   6.0000000   5.0000000   3.2000000   1.0000000   1.0000000  18.0000000
 38.0000000   2.9000000   4.2000000   4.5125000   0.0000000   0.0000000   4.8000000   5.0000000   3.3900000  -1.0000000   1.0000000  19.0000000
 38.0000000   3.0000000   4.5000000   4.6111111   0.0000000   0.0000000   5.4000000   4.7142857   3.3800000   0.0000000   1.0000000  19.0000000
 38.0000000   3.1000000   5.0000000   4.5680556   0.0000000   0.0000000   5.0000000   5.0000000   3.4000000   1.0000000   1.0000000  19.0000000
 39.0000000   2.6000000   3.0666667   3.9166667   0.8888889   0.7142857   3.4000000   3.0714286   2.7000000  -1.0000000   1.0000000  19.0000000
 39.0000000   2.5000000   3.2000000   2.9458333   1.0000000   0.2857143   2.6000000   3.6428571   2.6500000   0.0000000   1.0000000  19.0000000
 39.0000000   2.3000000   2.4285714   3.0569444   1.5555556   1.7142857   3.0000000   2.7142857   2.9000000   1.0000000   1.0000000  19.0000000
 40.0000000   2.5000000   3.4000000   4.1750000   0.8750000   1.0000000   4.2000000   4.0000000   3.2000000  -1.0000000   1.0000000  21.0000000
 40.0000000   2.4000000   3.3333333   3.3402778   1.1111111   2.0000000   4.2000000   3.3571429   3.2000000   0.0000000   1.0000000  21.0000000
 40.0000000   2.7777778   2.8666667   4.3208333   0.8888889   1.0000000   5.0000000   4.0000000   3.7500000   1.0000000   1.0000000  21.0000000
 41.0000000   3.4000000   3.6000000   4.3222222   0.6666667   0.4285714   3.8000000   4.8571429   3.5600000  -1.0000000   1.0000000  22.0000000
 41.0000000   3.5000000   4.0000000   4.3902778   0.4444444   0.2857143   5.0000000   5.1428571 999.0000000   0.0000000   1.0000000  22.0000000
 41.0000000   3.5000000   3.4000000   4.4513889   0.8888889   0.4285714   4.0000000   5.4285714   3.0000000   1.0000000   1.0000000  22.0000000
 42.0000000   2.8000000   4.3333333   3.8555556   0.8888889   0.4285714   1.6000000   5.0000000 999.0000000  -1.0000000   1.0000000  16.0000000
 42.0000000   2.8000000   3.9333333   3.5916667   0.6666667   1.0000000   3.0000000   3.7857143   3.0000000   0.0000000   1.0000000  16.0000000
 42.0000000   3.0000000   3.9333333   3.4305556   0.8888889   0.0000000   3.0000000   3.2142857 999.0000000   1.0000000   1.0000000  16.0000000
 43.0000000   2.1000000   2.5333333   2.9986111   1.1111111   1.0000000   3.2000000   4.0000000   3.0000000  -1.0000000   1.0000000  18.0000000
 43.0000000 999.0000000 999.0000000 999.0000000 999.0000000 999.0000000 999.0000000 999.0000000 999.0000000   0.0000000   1.0000000  18.0000000
 43.0000000   2.3000000   2.3333333   3.3916667   1.3333333   1.0000000   3.8000000   3.2857143   3.0000000   1.0000000   1.0000000  18.0000000
 44.0000000   2.6000000   4.7333333   4.4541667   0.2222222   0.0000000   3.6000000   4.0000000   3.5000000  -1.0000000   1.0000000  21.0000000
 44.0000000   2.8000000   3.8000000   4.5083333   0.0000000   0.0000000   4.0000000   4.5000000   3.6000000   0.0000000   1.0000000  21.0000000
 44.0000000   2.6000000   3.8000000   4.3944444   0.4444444   0.1428571   3.4000000   3.7857143   3.6000000   1.0000000   1.0000000  21.0000000
 45.0000000   2.4000000   2.6000000   3.1375000   1.3333333   1.5714286   2.4000000   2.9285714 999.0000000  -1.0000000   1.0000000  17.0000000
 45.0000000   2.3000000   2.7333333   3.2513889   1.0000000   1.0000000   3.2000000   2.6428571   2.5000000   0.0000000   1.0000000  17.0000000
 45.0000000   2.4444444   3.1333333   3.7000000   1.0000000   0.8571429   3.2000000   3.6428571   2.5000000   1.0000000   1.0000000  17.0000000
 46.0000000   2.2000000   2.5333333   3.0500000   1.3333333   1.5714286   3.2000000   3.0000000 999.0000000  -1.0000000   0.0000000  18.0000000
 46.0000000   2.0000000   2.3333333   3.0930556   1.2222222   2.0000000   3.2000000   3.1428571 999.0000000   0.0000000   0.0000000  18.0000000
 46.0000000   2.2000000   2.6666667   3.3611111   1.6666667   1.4285714   2.2000000   2.7857143   3.0000000   1.0000000   0.0000000  18.0000000
 47.0000000   3.2000000   4.2500000   4.6875000   0.1111111   0.0000000   4.6000000   5.2142857 999.0000000  -1.0000000   1.0000000  17.0000000
 47.0000000   3.6000000   4.0666667   4.7791667   0.0000000   0.0000000   6.2000000   5.7142857 999.0000000   0.0000000   1.0000000  17.0000000
 47.0000000   3.0000000   4.6000000   4.7402778   0.0000000   0.0000000   6.8000000   4.9285714   2.7000000   1.0000000   1.0000000  17.0000000
 48.0000000   2.9000000   3.8571429   4.3430556   0.5555556   0.4285714   4.2000000   4.7857143 999.0000000  -1.0000000   1.0000000  17.0000000
 48.0000000   3.1000000   2.8666667   4.0527778   0.3333333   0.0000000   5.0000000   5.1428571 999.0000000   0.0000000   1.0000000  17.0000000
 48.0000000   2.8000000   3.9333333   3.9930556   0.0000000   0.0000000   5.4000000   5.5714286   3.0000000   1.0000000   1.0000000  17.0000000
 49.0000000   3.1000000   4.2000000   4.5458333   0.2222222   0.1428571   6.8000000   5.6428571 999.0000000  -1.0000000   1.0000000  17.0000000
 49.0000000   3.6000000   3.6000000   4.4930556   0.2222222   0.0000000   5.8000000   4.3571429 999.0000000   0.0000000   1.0000000  17.0000000
 49.0000000   3.0000000   3.6000000   3.8513889   0.2222222   1.0000000   7.0000000   3.9285714   3.2500000   1.0000000   1.0000000  17.0000000
 50.0000000   3.9000000   5.0000000   4.6888889   0.0000000   0.0000000   5.8000000   5.5714286 999.0000000  -1.0000000   1.0000000  17.0000000
 50.0000000   3.4000000   4.5333333   4.4666667   0.0000000   0.0000000   5.8000000   5.6428571   3.0000000   0.0000000   1.0000000  17.0000000
 50.0000000   4.0000000   4.8666667   4.8416667   0.0000000   0.0000000   6.6000000   5.8571429   3.0000000   1.0000000   1.0000000  17.0000000
 51.0000000   2.5000000   3.5333333   3.8083333   0.3333333   0.7142857   4.0000000   3.6428571   3.4000000  -1.0000000   1.0000000  19.0000000
 51.0000000   2.6000000   4.1333333   3.9194444   0.2222222   0.2857143   3.8000000   3.6428571   3.4800000   0.0000000   1.0000000  19.0000000
 51.0000000   2.8000000   3.2666667   3.9388889   0.3333333   0.8571429   4.6000000   3.3571429   3.4800000   1.0000000   1.0000000  19.0000000
 52.0000000   3.0000000   4.1333333   4.5444444   0.3333333   0.1428571   3.2000000   4.0714286 999.0000000  -1.0000000   1.0000000  17.0000000
 52.0000000   2.1000000   2.7857143   3.3152778   1.2222222   3.0000000   1.0000000   1.5000000 999.0000000   0.0000000   1.0000000  17.0000000
 52.0000000   2.2000000   4.3571429   3.9097222   0.8888889   0.7142857   1.0000000   2.0714286   3.2000000   1.0000000   1.0000000  17.0000000
 53.0000000   3.6000000   2.9333333   4.0708333   1.0000000   1.2857143   5.0000000   5.0714286   2.7000000  -1.0000000   1.0000000  18.0000000
 53.0000000   3.3000000   3.2666667   4.1361111   0.8888889   0.8571429   5.6000000   5.0714286   3.0000000   0.0000000   1.0000000  18.0000000
 53.0000000   3.0000000   2.6666667   4.0402778   1.3333333   3.0000000   5.4000000   3.9285714   3.0000000   1.0000000   1.0000000  18.0000000
 54.0000000   3.3000000   4.6666667   4.6833333   0.1111111   0.4285714   5.0000000   5.1428571 999.0000000  -1.0000000   1.0000000  16.0000000
 54.0000000   3.5000000   4.8000000   4.3347222   0.1111111   0.5714286   3.4000000   5.3571429   3.0000000   0.0000000   1.0000000  16.0000000
 54.0000000   3.5000000   2.9333333   4.2805556   0.2222222   0.5714286   3.6000000   4.5714286   3.2000000   1.0000000   1.0000000  16.0000000
 55.0000000   2.1000000   3.2666667   3.7847222   1.3333333   1.7142857   5.2000000   3.3571429 999.0000000  -1.0000000   1.0000000  21.0000000
 55.0000000   2.1000000   2.9333333   3.8166667   1.3333333   1.2857143   2.6000000   3.1428571   3.0000000   0.0000000   1.0000000  21.0000000
 55.0000000   2.3000000   3.8666667   3.7194444   0.6666667   1.0000000   4.8000000   3.8571429   2.9000000   1.0000000   1.0000000  21.0000000
 56.0000000   3.1000000   3.6428571   4.3930556   0.5555556   0.1428571   6.0000000   5.5000000 999.0000000  -1.0000000   1.0000000  17.0000000
 56.0000000   2.1000000   2.9333333   3.8166667   1.3333333   1.2857143   2.6000000   3.1428571   3.0000000   0.0000000   1.0000000  17.0000000
 56.0000000   2.3000000   3.8666667   3.7194444   0.6666667   1.0000000   4.8000000   3.8571429   2.9000000   1.0000000   1.0000000  17.0000000
 57.0000000   2.3000000   3.0000000   3.2652778   1.5555556   1.7142857   2.2000000   2.4285714 999.0000000  -1.0000000   0.0000000  21.0000000
 57.0000000   2.0000000   2.6000000   3.0930556   1.1111111   1.0000000   3.4000000   3.0000000   3.4000000   0.0000000   0.0000000  21.0000000
 57.0000000   2.3000000   2.4000000   3.5097222   1.4444444   1.7142857   2.4000000   2.7857143 999.0000000   1.0000000   0.0000000  21.0000000
 58.0000000   3.4000000   4.1333333   4.6138889   0.0000000   0.1428571   6.0000000   5.6428571   3.3000000  -1.0000000   1.0000000  20.0000000
 58.0000000   3.4000000   3.9333333   4.4458333   0.3333333   0.2857143   5.8000000   5.5714286   3.3000000   0.0000000   1.0000000  20.0000000
 58.0000000   2.3000000   3.3333333   4.1277778   0.5555556   0.4285714   5.8000000   4.2142857   3.3000000   1.0000000   1.0000000  20.0000000
 59.0000000   3.4000000   3.9333333   4.4916667   0.4444444   0.4285714   6.2000000   5.5000000   3.1000000  -1.0000000   1.0000000  19.0000000
 59.0000000   3.6000000   4.2666667   4.6694444   0.3333333   0.4285714   6.0000000   5.4285714 999.0000000   0.0000000   1.0000000  19.0000000
 59.0000000   3.4000000   4.4000000   4.5777778   0.2222222   0.2857143   6.0000000   5.5000000   3.1000000   1.0000000   1.0000000  19.0000000
 60.0000000   2.6000000   2.4666667   3.5555556   0.4444444   1.0000000   4.8000000   4.7857143   2.8800000  -1.0000000   1.0000000  19.0000000
 60.0000000 999.0000000 999.0000000 999.0000000 999.0000000 999.0000000 999.0000000 999.0000000 999.0000000   0.0000000   1.0000000  19.0000000
 60.0000000 999.0000000 999.0000000 999.0000000 999.0000000 999.0000000 999.0000000 999.0000000 999.0000000   1.0000000   1.0000000  19.0000000
 61.0000000   2.8000000   3.8571429   3.0972222   0.3333333   0.5714286   4.6000000   4.6428571   3.0600000  -1.0000000   0.0000000  20.0000000
 61.0000000   2.0000000   2.3333333   2.8555556   0.4444444   0.4285714   2.8000000   2.4285714   3.0000000   0.0000000   0.0000000  20.0000000
 61.0000000   1.7000000   2.2857143   2.0750000   1.3333333   1.8571429   2.6000000   3.0714286   3.0500000   1.0000000   0.0000000  20.0000000
 62.0000000   2.9000000   3.8000000   4.3694444   0.0000000   0.5714286   2.4000000   4.0000000 999.0000000  -1.0000000   1.0000000  16.0000000
 62.0000000   3.0000000   5.0000000   3.9708333   0.0000000   0.5714286   3.2000000   4.8571429 999.0000000   0.0000000   1.0000000  16.0000000
 62.0000000 999.0000000 999.0000000 999.0000000 999.0000000 999.0000000 999.0000000 999.0000000 999.0000000   1.0000000   1.0000000  16.0000000
 63.0000000   2.5000000   3.0000000   3.3680556   1.2222222   0.8571429   3.4000000   4.0000000   3.2000000  -1.0000000   1.0000000  20.0000000
 63.0000000   2.7000000   2.8666667   3.4263889   0.7777778   0.1428571   3.4000000   4.7142857   3.3000000   0.0000000   1.0000000  20.0000000
 63.0000000   3.1000000   2.8000000   3.2250000   1.0000000   1.0000000   3.6000000   4.5714286   3.3000000   1.0000000   1.0000000  20.0000000
 64.0000000   3.2000000   2.7333333   4.0097222   0.5555556   0.4285714   4.8000000   5.2857143   3.0000000  -1.0000000   1.0000000  18.0000000
 64.0000000   3.1000000   3.6666667   4.0763889   0.0000000   0.0000000   5.6000000   5.5714286   3.0000000   0.0000000   1.0000000  18.0000000
 64.0000000   2.9000000   3.9333333   4.4194444   0.3750000   0.2857143   5.4000000   5.7142857   3.0000000   1.0000000   1.0000000  18.0000000
 65.0000000   3.5000000   4.8666667   4.3361111   0.2222222   0.2857143   5.4000000   5.6428571   3.6500000  -1.0000000   1.0000000  22.0000000
 65.0000000   2.2000000   4.8666667   4.0888889   0.2222222   0.1428571   4.8000000   4.8571429 999.0000000   0.0000000   1.0000000  22.0000000
 65.0000000   3.0000000   4.9333333   4.4027778   0.0000000   0.0000000   4.8000000   5.7857143   3.2000000   1.0000000   1.0000000  22.0000000
 66.0000000   2.7000000   4.4666667   3.8222222   0.2222222   0.8571429   2.4000000   4.2142857   3.5000000  -1.0000000   1.0000000  21.0000000
 66.0000000   2.9000000   2.4000000   3.4500000   1.2222222   1.0000000   3.6000000   4.7857143   3.3000000   0.0000000   1.0000000  21.0000000
 66.0000000   3.0000000   1.9333333   3.5097222   1.2222222   1.0000000   4.8000000   5.0000000   3.4000000   1.0000000   1.0000000  21.0000000
 67.0000000   3.0000000   2.3333333   3.3486111   1.0000000   1.0000000   4.4000000   5.0000000   3.4000000  -1.0000000   1.0000000  18.0000000
 67.0000000   3.0000000   4.8000000   3.4902778   0.6666667   0.7142857   4.4000000   4.3571429   3.5000000   0.0000000   1.0000000  18.0000000
 67.0000000   3.1000000   4.0000000   4.1194444   0.2222222   0.0000000   5.4000000   5.4285714   3.5000000   1.0000000   1.0000000  18.0000000
 68.0000000   2.7000000   3.3333333   4.2069444   0.3333333   0.2857143   5.2000000   4.2142857   2.8000000  -1.0000000   1.0000000  20.0000000
 68.0000000   2.8000000   3.5333333   4.1319444   0.3333333   0.0000000   4.2000000   4.4285714   2.9000000   0.0000000   1.0000000  20.0000000
 68.0000000   2.8000000   3.0666667   4.2472222   0.1111111   0.0000000   4.6000000   4.7142857   2.9000000   1.0000000   1.0000000  20.0000000
 69.0000000   2.9000000   2.6000000   3.3652778   0.7777778   0.1428571   4.0000000   5.0000000   3.0000000  -1.0000000   1.0000000  20.0000000
 69.0000000 999.0000000 999.0000000 999.0000000 999.0000000 999.0000000 999.0000000 999.0000000 999.0000000   0.0000000   1.0000000  20.0000000
 69.0000000 999.0000000 999.0000000 999.0000000 999.0000000 999.0000000 999.0000000 999.0000000 999.0000000   1.0000000   1.0000000  20.0000000
 70.0000000   3.1000000   4.1333333   4.3875000   0.0000000   0.0000000   5.2000000   5.2857143   3.3000000  -1.0000000   1.0000000  17.0000000
 70.0000000   3.1000000   3.0000000   4.1638889   0.2222222   0.1428571   6.0000000   5.4285714   3.3000000   0.0000000   1.0000000  17.0000000
 70.0000000   3.2000000   3.2000000   4.4750000   0.0000000   0.2857143   6.6000000   5.3571429   3.4500000   1.0000000   1.0000000  17.0000000
 71.0000000   2.9000000   4.6000000   3.9569444   0.1111111   0.0000000   4.6000000   5.2857143   2.9000000  -1.0000000   0.0000000  20.0000000
 71.0000000   2.8000000   4.1333333   4.8291667   0.4444444   0.0000000   3.4000000   4.2857143   3.0000000   0.0000000   0.0000000  20.0000000
 71.0000000   3.0000000   4.4666667   4.5222222   0.4444444   0.1428571   4.2000000   4.0000000   3.0000000   1.0000000   0.0000000  20.0000000
 72.0000000   2.8000000   3.2666667   4.2166667   0.0000000   1.0000000   3.8000000   4.9285714   3.5000000  -1.0000000   1.0000000  19.0000000
 72.0000000   2.5000000   3.0000000   3.8125000   0.8888889   1.0000000   4.8000000   4.8571429   3.5000000   0.0000000   1.0000000  19.0000000
 72.0000000   2.2000000   2.2666667   3.7138889   1.0000000   1.0000000   3.8000000   3.8571429   3.3000000   1.0000000   1.0000000  19.0000000
 73.0000000   3.1000000   4.0666667   4.1902778   0.7777778   1.2857143   2.0000000   4.4285714   3.2000000  -1.0000000   1.0000000  20.0000000
 73.0000000   3.0000000   3.7142857   4.0333333   0.6666667   1.0000000   2.0000000   4.9285714   3.0000000   0.0000000   1.0000000  20.0000000
 73.0000000 999.0000000 999.0000000 999.0000000 999.0000000 999.0000000 999.0000000 999.0000000 999.0000000   1.0000000   1.0000000  20.0000000
 74.0000000   3.6000000   2.9333333   3.7027778   0.3333333   0.2857143   5.0000000   5.6428571   3.0000000  -1.0000000   1.0000000  20.0000000
 74.0000000   2.5000000   3.2000000   2.9750000   1.2222222   1.0000000   4.4000000   4.2857143   3.0000000   0.0000000   1.0000000  20.0000000
 74.0000000   2.8000000   2.4666667   3.7958333   0.5555556   0.4285714   4.8000000   3.7142857   3.0000000   1.0000000   1.0000000  20.0000000
 75.0000000   4.0000000   3.9333333   4.6333333   0.1111111   0.0000000   4.0000000   5.5000000   3.3300000  -1.0000000   1.0000000  19.0000000
 75.0000000 999.0000000 999.0000000 999.0000000 999.0000000 999.0000000 999.0000000 999.0000000 999.0000000   0.0000000   1.0000000  19.0000000
 75.0000000   3.6000000   3.4666667   4.5138889   0.2222222   0.1428571   3.4000000   4.8571429   3.3000000   1.0000000   1.0000000  19.0000000
 76.0000000   2.5000000   3.6000000   4.2569444   0.0000000   0.2857143   4.6000000   4.0000000   3.0000000  -1.0000000   1.0000000  19.0000000
 76.0000000   3.0000000   3.3333333   4.0902778   0.4444444   0.0000000   5.6000000   3.5000000   3.0000000   0.0000000   1.0000000  19.0000000
 76.0000000   3.0000000   3.8000000   3.9847222   0.3333333   0.1428571   4.4000000   4.1428571   3.0000000   1.0000000   1.0000000  19.0000000
 77.0000000   3.0000000   2.2142857   3.4986111   0.7777778   1.8571429   5.4000000   4.7857143   3.7000000  -1.0000000   1.0000000  21.0000000
 77.0000000   3.0000000   3.0000000   3.5180556   0.8888889   1.0000000   5.0000000   5.1428571   3.4100000   0.0000000   1.0000000  21.0000000
 77.0000000   2.9000000   2.1333333   3.6430556   0.0000000   0.2857143   5.0000000   5.0000000   3.4000000   1.0000000   1.0000000  21.0000000
 78.0000000   2.5000000   4.4000000   3.9638889   0.0000000   0.0000000   5.0000000   6.0000000   3.0000000  -1.0000000   1.0000000  19.0000000
 78.0000000   2.9000000   4.2000000   3.5958333   0.2222222   0.1428571   5.4000000   4.8571429   2.8000000   0.0000000   1.0000000  19.0000000
 78.0000000 999.0000000 999.0000000 999.0000000 999.0000000 999.0000000 999.0000000 999.0000000 999.0000000   1.0000000   1.0000000  19.0000000
 79.0000000   2.8000000   3.6666667   3.9180556   0.8888889   0.5714286   2.6000000   4.2142857   3.1000000  -1.0000000   1.0000000  21.0000000
 79.0000000   2.7000000   3.7857143   3.8013889   0.3333333   0.2857143   4.0000000   3.5714286   3.1000000   0.0000000   1.0000000  21.0000000
 79.0000000   3.0000000   4.4666667   3.6583333   0.7777778   0.2857143   3.4000000   4.5714286   3.2000000   1.0000000   1.0000000  21.0000000
 80.0000000   3.2000000   3.6666667   4.2250000   0.1111111   0.2857143   2.8000000   4.9285714   3.0000000  -1.0000000   0.0000000  21.0000000
 80.0000000   2.8888889   3.5333333   4.4416667   0.5555556   0.2857143   2.8000000   3.8571429   3.4000000   0.0000000   0.0000000  21.0000000
 80.0000000   2.8000000   3.8000000   4.1480159   0.4444444   0.4285714   2.4000000   3.3571429   3.3000000   1.0000000   0.0000000  21.0000000
 81.0000000   2.7000000   3.0000000   4.2444444   0.6666667   0.1428571   3.2000000   3.9285714   3.5000000  -1.0000000   1.0000000  22.0000000
 81.0000000   3.3000000   3.6666667   4.5208333   0.5555556   0.0000000   5.0000000   4.7142857   3.0000000   0.0000000   1.0000000  22.0000000
 81.0000000   2.7000000   2.6666667   3.7208333   1.0000000   0.2857143   3.2000000   3.7142857   3.0000000   1.0000000   1.0000000  22.0000000
 82.0000000   1.8000000   2.7333333   3.2138889   0.6666667   1.0000000   2.0000000   3.3571429   2.8000000  -1.0000000   1.0000000  18.0000000
 82.0000000   1.6000000   2.8000000   3.4444444   0.1111111   1.0000000   1.0000000   2.5714286   2.8000000   0.0000000   1.0000000  18.0000000
 82.0000000 999.0000000 999.0000000 999.0000000 999.0000000 999.0000000 999.0000000 999.0000000 999.0000000   1.0000000   1.0000000  18.0000000
 83.0000000   2.5000000   1.6428571   3.6500000   0.8888889   1.0000000   2.8000000   4.2857143   2.9200000  -1.0000000   1.0000000  19.0000000
 83.0000000   3.0000000   2.4666667   3.6097222   0.5555556   0.4285714   4.2000000   4.0000000   2.9000000   0.0000000   1.0000000  19.0000000
 83.0000000 999.0000000 999.0000000 999.0000000 999.0000000 999.0000000 999.0000000 999.0000000 999.0000000   1.0000000   1.0000000  19.0000000
 84.0000000   2.9000000   3.5333333   4.1361111   0.1111111   0.2857143   5.8000000   5.0000000   2.9500000  -1.0000000   1.0000000  20.0000000
 84.0000000   2.9000000   3.5333333   3.9194444   0.7777778   0.2857143   5.8000000   4.6428571   3.0000000   0.0000000   1.0000000  20.0000000
 84.0000000   2.9000000   3.7333333   4.1319444   0.2222222   0.0000000   5.6000000   4.8571429   3.0000000   1.0000000   1.0000000  20.0000000
 85.0000000   2.6000000   2.9333333   3.3388889   2.0000000   2.1428571   1.4000000   2.2857143 999.0000000  -1.0000000   1.0000000  21.0000000
 85.0000000   2.8000000   3.3571429   3.1444444   1.1111111   1.0000000   5.0000000   3.7142857 999.0000000   0.0000000   1.0000000  21.0000000
 85.0000000   2.3000000   2.6666667   3.4625000   0.8888889   1.1428571   4.8000000   4.2857143   3.0000000   1.0000000   1.0000000  21.0000000
 86.0000000   3.0000000   4.0000000   4.5222222   0.2222222   0.1428571   5.2000000   4.5714286   3.5000000  -1.0000000   1.0000000  20.0000000
 86.0000000   3.0000000   3.5333333   4.2527778   0.3333333   0.2857143   5.6000000   4.6428571   3.4000000   0.0000000   1.0000000  20.0000000
 86.0000000   2.4000000   3.4000000   4.2930556   0.5555556   1.4285714   5.8000000   3.9285714   3.3000000   1.0000000   1.0000000  20.0000000
 87.0000000   3.0000000   4.5714286   4.1916667   0.3333333   0.5714286   4.2000000   4.0714286   3.3000000  -1.0000000   1.0000000  19.0000000
 87.0000000   2.6000000   2.8666667   4.2680556   0.4444444   0.2857143   3.8000000   4.3571429   3.0000000   0.0000000   1.0000000  19.0000000
 87.0000000   3.6000000   3.6666667   4.2541667   0.2222222   0.4285714   3.4000000   4.4285714   3.0000000   1.0000000   1.0000000  19.0000000
 88.0000000   2.7000000   3.5714286   4.5055556   0.3333333   0.7142857   3.4000000   4.2857143 999.0000000  -1.0000000   1.0000000  22.0000000
 88.0000000   3.2000000   2.8666667   4.3069444   0.1111111   0.4285714   5.2000000   4.4285714 999.0000000   0.0000000   1.0000000  22.0000000
 88.0000000   3.1000000   4.0000000   4.2753968   0.3333333   1.0000000   2.8000000   4.5714286   3.3300000   1.0000000   1.0000000  22.0000000
 89.0000000   2.5000000   2.4285714   3.8083333   0.7777778   1.1428571   6.6000000   4.5000000   3.2200000  -1.0000000   0.0000000  21.0000000
 89.0000000   1.9000000   3.0000000   3.4527778   1.5555556   0.8571429   2.2000000   2.9285714   3.1000000   0.0000000   0.0000000  21.0000000
 89.0000000 999.0000000 999.0000000 999.0000000 999.0000000 999.0000000 999.0000000 999.0000000 999.0000000   1.0000000   0.0000000  21.0000000
 90.0000000   3.4000000   3.8666667   4.8452381   0.2222222   0.2857143   6.4000000   5.5714286   3.4000000  -1.0000000   1.0000000  22.0000000
 90.0000000   3.4000000   4.7142857   4.6652778   0.6666667   0.7142857   5.2000000   5.5714286 999.0000000   0.0000000   1.0000000  22.0000000
 90.0000000   3.0000000   4.0000000   4.6236111   0.5555556   0.7142857   5.6000000   4.9285714   3.3000000   1.0000000   1.0000000  22.0000000
 91.0000000   3.8000000   4.4666667   4.6291667   0.1111111   0.1428571   5.6000000   5.6428571   3.4000000  -1.0000000   1.0000000  23.0000000
 91.0000000   3.9000000   3.4000000   4.3486111   0.2222222   0.1428571   5.2000000   5.0000000   3.3000000   0.0000000   1.0000000  23.0000000
 91.0000000 999.0000000 999.0000000 999.0000000 999.0000000 999.0000000 999.0000000 999.0000000 999.0000000   1.0000000   1.0000000  23.0000000
 92.0000000   2.7000000   3.0000000   3.4486111   2.3333333   2.1428571   1.2000000   2.4285714 999.0000000  -1.0000000   1.0000000  22.0000000
 92.0000000   3.1000000   3.4285714   3.4000000   2.6666667   2.0000000   1.0000000   2.4285714 999.0000000   0.0000000   1.0000000  22.0000000
 92.0000000   1.8000000   3.0000000   3.2791667   2.5555556   3.0000000   1.2000000   2.2857143   3.0000000   1.0000000   1.0000000  22.0000000
 93.0000000   2.5000000   4.0000000   3.7375000   1.1111111   0.8571429   4.2000000   4.0000000 999.0000000  -1.0000000   1.0000000  21.0000000
 93.0000000   2.3000000   3.6666667   3.5194444   0.4444444   1.1428571   3.4000000   3.7142857   3.3300000   0.0000000   1.0000000  21.0000000
 93.0000000   2.8000000   3.6000000   3.9194444   0.5555556   0.7142857   5.6000000   3.8571429   3.3600000   1.0000000   1.0000000  21.0000000
 94.0000000   3.2000000   4.2000000   4.3208333   0.4444444   0.7142857   5.2000000   5.0714286 999.0000000  -1.0000000   1.0000000  17.0000000
 94.0000000   2.8000000   4.3333333   4.5611111   0.6666667   0.4285714   4.2000000   4.7142857 999.0000000   0.0000000   1.0000000  17.0000000
 94.0000000   3.9000000   4.8666667   4.7722222   0.3333333   0.2857143   4.4000000   5.5714286   3.1100000   1.0000000   1.0000000  17.0000000
 95.0000000   2.9000000   3.0714286   3.8916667   0.5555556   0.4285714   3.4000000   3.7857143 999.0000000  -1.0000000   1.0000000  18.0000000
 95.0000000   2.5000000   3.4666667   3.7388889   0.5555556   0.4285714   3.6000000   4.1428571 999.0000000   0.0000000   1.0000000  18.0000000
 95.0000000   3.0000000   3.2142857   3.7458333   1.1111111   0.7142857   3.8000000   3.7857143   3.0000000   1.0000000   1.0000000  18.0000000
 96.0000000   2.9000000   3.4666667   4.4833333   0.5555556   0.7142857   4.8000000   4.6428571   2.9000000  -1.0000000   1.0000000  21.0000000
 96.0000000   2.9000000   4.4000000   4.5055556   0.3333333   0.0000000   5.4000000   4.7142857   3.0000000   0.0000000   1.0000000  21.0000000
 96.0000000   3.0000000   4.5333333   4.5333333   0.6666667   1.0000000   5.4000000   5.0714286   3.0000000   1.0000000   1.0000000  21.0000000
 97.0000000   3.0000000   3.2000000   4.2430556   0.5555556   0.5714286   4.2000000   4.5000000   3.5000000  -1.0000000   1.0000000  21.0000000
 97.0000000   2.6000000   3.2222222   4.0000000   0.8888889   1.0000000   5.2000000   4.7857143   3.5000000   0.0000000   1.0000000  21.0000000
 97.0000000   3.2000000   3.2000000   4.3097222   0.5555556   1.0000000   5.6000000   4.6428571   3.5000000   1.0000000   1.0000000  21.0000000
 98.0000000   3.1000000   2.7500000   3.4000000   0.5555556   0.4285714   4.2000000   4.4285714   3.0000000  -1.0000000   1.0000000  22.0000000
 98.0000000   2.3000000   4.0000000   3.6551587   0.7777778   0.7142857   3.6000000   3.9285714 999.0000000   0.0000000   1.0000000  22.0000000
 98.0000000   2.9000000   3.1333333   3.6750000   0.6666667   1.1428571   2.6000000   3.9285714 999.0000000   1.0000000   1.0000000  22.0000000
 99.0000000   3.1000000   3.1333333   4.2222222   0.5555556   0.2857143   2.8000000   4.4285714 999.0000000  -1.0000000   1.0000000  21.0000000
 99.0000000   3.4000000   2.5454545   3.7375000   1.1111111   1.4285714   2.4000000   4.0714286 999.0000000   0.0000000   1.0000000  21.0000000
 99.0000000   3.3000000   2.0000000   3.8486111   0.8888889   1.7142857   4.4000000   4.0714286 999.0000000   1.0000000   1.0000000  21.0000000
100.0000000   2.7000000   4.2666667   4.2069444   0.7500000   1.0000000   3.8000000   4.8571429   3.3000000  -1.0000000   1.0000000  23.0000000
100.0000000   2.3000000   4.8666667   3.5972222   0.5555556   0.7142857   3.4000000   3.9285714   3.3000000   0.0000000   1.0000000  23.0000000
100.0000000   3.0000000   5.0000000   4.5194444   0.0000000   0.4285714   3.8000000   4.0000000   3.0000000   1.0000000   1.0000000  23.0000000
101.0000000   2.5000000   2.0909091   2.3444444   1.8888889   1.8571429   5.6000000   4.1428571   3.0300000  -1.0000000   1.0000000  20.0000000
101.0000000   2.6000000   2.7857143   2.6277778   2.1111111   1.0000000   5.6000000   3.9285714   3.0300000   0.0000000   1.0000000  20.0000000
101.0000000   2.2000000   3.0666667   2.8958333   1.4444444   1.0000000   4.6000000   3.5714286   3.0000000   1.0000000   1.0000000  20.0000000
102.0000000   2.9000000   3.1333333   4.0541667   0.3333333   0.4285714   4.6000000   4.9285714   3.3900000  -1.0000000   1.0000000  20.0000000
102.0000000   3.0000000   3.2666667   4.3208333   0.2222222   0.2857143   4.4000000   4.7142857   3.3800000   0.0000000   1.0000000  20.0000000
102.0000000   3.0000000   3.5333333   4.2444444   0.2222222   0.0000000   4.6000000   4.2857143   3.3800000   1.0000000   1.0000000  20.0000000
103.0000000   2.7000000   2.6666667   4.0722222   0.8888889   0.7142857   2.4000000   4.9285714   3.1000000  -1.0000000   1.0000000  20.0000000
103.0000000   3.6000000   2.7333333   3.7375000   0.1111111   0.0000000   3.0000000   5.0000000   2.9000000   0.0000000   1.0000000  20.0000000
103.0000000   3.0000000   2.8571429   3.9680556   0.2222222   0.8571429   4.8000000   4.9285714   2.9000000   1.0000000   1.0000000  20.0000000
104.0000000   2.7000000   3.5333333   3.9208333   0.2222222   0.0000000   4.0000000   5.0000000   2.6000000  -1.0000000   1.0000000  21.0000000
104.0000000   3.0000000   3.7333333   4.0847222   0.0000000   0.0000000   3.4000000   4.5714286   2.5000000   0.0000000   1.0000000  21.0000000
104.0000000   2.4000000   3.6666667   3.9888889 999.0000000 999.0000000   4.8000000   4.2307692   2.6000000   1.0000000   1.0000000  21.0000000
105.0000000   3.5000000   3.8000000   4.4152778   0.4444444   0.1428571   4.2000000   5.0000000   3.1600000  -1.0000000   1.0000000  20.0000000
105.0000000   2.5000000   2.8000000   3.9013889   1.2222222   1.5714286   2.8000000   3.3571429   3.2000000   0.0000000   1.0000000  20.0000000
105.0000000   3.1000000   3.0000000   3.9208333   0.6666667   0.8571429   4.0000000   4.2857143   3.2000000   1.0000000   1.0000000  20.0000000
106.0000000   2.8000000   2.0000000   2.9541667   2.6666667   3.0000000   5.6000000   3.7142857   3.3000000  -1.0000000   1.0000000  21.0000000
106.0000000   2.9000000   1.3333333   2.5972222   2.2222222   2.0000000   3.8000000   3.0000000   3.3000000   0.0000000   1.0000000  21.0000000
106.0000000   2.1000000   1.9285714   2.7430556   1.8888889   2.0000000   4.0000000   3.3571429   3.3000000   1.0000000   1.0000000  21.0000000
107.0000000   2.9000000   3.5333333   3.6472222   1.3333333   0.5714286   4.4000000   3.5714286   3.0000000  -1.0000000   1.0000000  20.0000000
107.0000000   2.6000000   3.0666667   3.2680556   1.5000000   1.5714286   5.0000000   4.2857143   2.7500000   0.0000000   1.0000000  20.0000000
107.0000000   2.3000000   4.0666667   3.6291667   1.3333333   0.4285714   4.6000000   4.0000000   3.0000000   1.0000000   1.0000000  20.0000000
108.0000000   2.7000000   3.1333333   3.3319444   0.8888889   0.5714286   1.2000000   3.0714286   3.4000000  -1.0000000   1.0000000  21.0000000
108.0000000   2.5000000   3.7333333   3.8069444   0.5555556   0.4285714   3.2000000   2.4285714   3.3000000   0.0000000   1.0000000  21.0000000
108.0000000   1.8000000   3.4000000   2.9125000   1.8888889   1.8571429   1.0000000   2.5714286   3.4000000   1.0000000   1.0000000  21.0000000
109.0000000   2.7000000   4.0000000   4.1694444   0.2222222   0.2857143   2.6000000   3.7857143 999.0000000  -1.0000000   1.0000000  16.0000000
109.0000000   2.4000000   4.0000000   4.2500000   0.1111111   0.7142857   4.8000000   4.4285714 999.0000000   0.0000000   1.0000000  16.0000000
109.0000000   2.8000000   4.5333333   4.4611111   0.1111111   0.5714286   4.8000000   4.4285714   3.3300000   1.0000000   1.0000000  16.0000000
110.0000000   2.5000000   4.0000000   3.5194444   0.8888889   0.4285714   5.0000000   4.5714286 999.0000000  -1.0000000   1.0000000  17.0000000
110.0000000   2.0000000   4.5000000   2.9638889   2.0000000   1.8571429   2.4000000   3.5000000   2.6600000   0.0000000   1.0000000  17.0000000
110.0000000 999.0000000 999.0000000 999.0000000 999.0000000 999.0000000 999.0000000 999.0000000 999.0000000   1.0000000   1.0000000  17.0000000
111.0000000   2.9000000   3.9285714   4.3194444   0.1111111   0.0000000   6.2000000   5.8571429 999.0000000  -1.0000000   1.0000000  17.0000000
111.0000000   2.6000000   3.8461538   4.6527778   0.2222222   0.0000000   5.4000000   5.0714286 999.0000000   0.0000000   1.0000000  17.0000000
111.0000000   3.2000000   4.5000000   4.5111111   0.2222222   0.1428571   6.0000000   5.4285714   2.8300000   1.0000000   1.0000000  17.0000000
112.0000000   2.5000000   3.8000000   4.2666667   0.3333333   0.2857143   3.6000000   4.1428571   3.2000000  -1.0000000   1.0000000  22.0000000
112.0000000   2.9000000   3.3333333   3.9875000   0.5555556   0.0000000   3.4000000   4.0714286 999.0000000   0.0000000   1.0000000  22.0000000
112.0000000   2.6000000   3.4000000   3.9041667   0.6666667   0.8571429   2.4000000   3.7857143 999.0000000   1.0000000   1.0000000  22.0000000
113.0000000   3.1000000   2.4285714   3.2805556   1.5555556   0.8571429   4.0000000   2.7857143   3.1600000  -1.0000000   1.0000000  23.0000000
113.0000000   2.5000000   2.8666667   3.5625000   1.2222222   2.0000000   4.2000000   2.6428571 999.0000000   0.0000000   1.0000000  23.0000000
113.0000000   2.3000000   2.8000000   2.9388889   1.6666667   1.8571429   4.2000000   3.5000000   2.6000000   1.0000000   1.0000000  23.0000000
114.0000000   2.7000000   2.2666667   3.8083333   1.4444444   1.4285714   3.4000000   3.3571429   3.0000000  -1.0000000   1.0000000  23.0000000
114.0000000   2.5000000   2.8666667   3.4333333   2.2222222   2.4285714   2.0000000   3.0000000   3.0000000   0.0000000   1.0000000  23.0000000
114.0000000 999.0000000 999.0000000 999.0000000 999.0000000 999.0000000 999.0000000 999.0000000 999.0000000   1.0000000   1.0000000  23.0000000
115.0000000   2.3000000   3.6000000   3.8111111   1.0000000   0.5714286   4.2000000   3.6428571   3.2000000  -1.0000000   1.0000000  24.0000000
115.0000000   2.6000000   3.6000000   4.0888889   0.8888889   0.4285714   5.2000000   3.8571429   3.0000000   0.0000000   1.0000000  24.0000000
115.0000000   2.9000000   4.3333333   4.1305556   0.2222222   0.0000000   5.4000000   4.0000000   3.2500000   1.0000000   1.0000000  24.0000000
116.0000000   2.6000000   3.0000000   4.0111111   0.7777778   0.7142857   2.6000000   3.2142857   2.8000000  -1.0000000   1.0000000  19.0000000
116.0000000   2.3000000   3.1333333   3.1597222   0.5555556   0.2857143   3.0000000   3.4285714   2.7000000   0.0000000   1.0000000  19.0000000
116.0000000   2.5000000   3.4285714   2.8666667   0.7777778   1.0000000   4.2000000   3.5000000   2.8000000   1.0000000   1.0000000  19.0000000
117.0000000   3.0000000   4.4000000   4.4027778   0.0000000   0.0000000   5.6000000   4.8571429   3.3000000  -1.0000000   1.0000000  20.0000000
117.0000000   3.3000000   4.0000000   4.3986111   0.2222222   0.0000000   5.4000000   5.2142857   3.3000000   0.0000000   1.0000000  20.0000000
117.0000000   3.4000000   4.7333333   4.4875000   0.3333333   0.1428571   6.2000000   5.2142857   3.2750000   1.0000000   1.0000000  20.0000000
118.0000000   3.1000000   3.9333333   4.3361111   0.0000000   0.0000000   6.0000000   5.1428571 999.0000000  -1.0000000   1.0000000  23.0000000
118.0000000   3.3000000   2.9333333   4.3166667   0.8888889   0.0000000   5.0000000   5.2142857 999.0000000   0.0000000   1.0000000  23.0000000
118.0000000   3.0000000   3.2000000   4.2833333   0.4444444   0.8571429   5.2000000   4.8571429   3.4100000   1.0000000   1.0000000  23.0000000
119.0000000   3.0000000   3.3333333   4.1138889   0.5555556   0.8571429   3.2000000   4.7142857 999.0000000  -1.0000000   1.0000000  23.0000000
119.0000000   3.0000000   3.9333333   4.2388889   0.5555556   0.7142857   2.8000000   4.7142857   3.0000000   0.0000000   1.0000000  23.0000000
119.0000000   3.3000000   3.6000000   4.4027778   0.3333333   0.5714286   2.8000000   4.3571429   3.4000000   1.0000000   1.0000000  23.0000000
120.0000000   2.6000000   3.4666667   4.2263889   0.2222222   0.2857143   6.6000000   4.2857143   3.6000000  -1.0000000   0.0000000  22.0000000
120.0000000   2.7000000   3.9333333   4.2250000   0.4444444   0.4285714   4.4000000   4.5714286   3.5000000   0.0000000   0.0000000  22.0000000
120.0000000   2.5000000   1.8333333   2.8829365 999.0000000   1.2857143   5.4000000   3.6428571   3.5000000   1.0000000   0.0000000  22.0000000
121.0000000   3.5000000   3.2000000   4.2875000   0.4444444   0.1428571   4.8000000   5.8571429   3.1000000  -1.0000000   1.0000000  21.0000000
121.0000000   4.0000000   3.8666667   4.1208333   0.4444444   0.1428571   3.6000000   5.7142857   3.1000000   0.0000000   1.0000000  21.0000000
121.0000000   2.8000000   3.8666667   3.9916667   0.4444444   0.4285714   4.2000000   4.9285714   3.2500000   1.0000000   1.0000000  21.0000000
122.0000000   2.8000000   4.5714286   4.1291667   0.5555556   0.0000000   5.6000000   5.1428571   3.0000000  -1.0000000   1.0000000  23.0000000
122.0000000   3.5000000   4.3333333   4.3541667   0.3333333   0.2857143   5.0000000   5.2857143   3.0000000   0.0000000   1.0000000  23.0000000
122.0000000   3.7000000   4.7333333   3.8361111   0.3333333   0.4285714   5.6000000   5.7857143   3.3300000   1.0000000   1.0000000  23.0000000
123.0000000   3.1000000   4.3333333   4.2500000   0.6666667   0.1428571   5.2000000   4.5714286   3.0000000  -1.0000000   1.0000000  23.0000000
123.0000000   3.1000000   3.8666667   4.2500000   0.2222222   0.0000000   4.4000000   4.6428571 999.0000000   0.0000000   1.0000000  23.0000000
123.0000000   2.9000000   3.8000000   4.3791667   0.0000000   0.0000000   5.4000000   4.2142857   3.0000000   1.0000000   1.0000000  23.0000000
124.0000000   3.0000000   2.6000000   3.6500000   1.0000000   1.0000000   3.0000000   4.7857143   3.0000000  -1.0000000   1.0000000  21.0000000
124.0000000   2.8000000   3.3333333   4.0541667   1.3333333   0.4285714   2.6000000   4.5714286   3.0000000   0.0000000   1.0000000  21.0000000
124.0000000   2.9000000   3.8666667   4.0597222   0.5555556   0.5714286   1.8000000   4.5000000   3.1000000   1.0000000   1.0000000  21.0000000
125.0000000   3.2000000   3.8000000   4.5694444   0.6666667   0.2857143   5.2000000   5.0000000   3.8000000  -1.0000000   1.0000000  21.0000000
125.0000000   3.2000000   4.4666667   4.6222222   0.0000000   0.1428571   5.0000000   5.5714286   3.5000000   0.0000000   1.0000000  21.0000000
125.0000000   3.3000000   4.4666667   4.5847222   0.0000000   0.1428571   4.6000000   5.4285714   3.6000000   1.0000000   1.0000000  21.0000000
126.0000000   2.5000000   3.0769231   3.1888889   0.6666667   0.8571429   1.6000000   3.3571429   3.5000000  -1.0000000   0.0000000  17.0000000
126.0000000   2.4000000   3.3571429   3.4138889   0.7777778   1.5714286   2.0000000   4.0714286   3.5000000   0.0000000   0.0000000  17.0000000
126.0000000 999.0000000 999.0000000 999.0000000 999.0000000 999.0000000 999.0000000 999.0000000 999.0000000   1.0000000   0.0000000  17.0000000
127.0000000   2.6000000   2.9333333   4.4527778   0.3333333   0.1428571   5.2000000   4.0714286   3.2000000  -1.0000000   1.0000000  21.0000000
127.0000000   2.9000000   3.0000000   4.2875000   0.4444444   0.2857143   5.0000000   4.7857143   2.9100000   0.0000000   1.0000000  21.0000000
127.0000000   3.0000000   2.7333333   4.1152778   0.3333333   0.8571429   6.4000000   4.0714286   3.0000000   1.0000000   1.0000000  21.0000000
129.0000000   3.0000000   4.3333333   4.3611111   0.3333333   0.4285714   4.2000000   4.2857143   3.5000000  -1.0000000   1.0000000  20.0000000
129.0000000   3.0000000   4.4666667   4.5361111   0.4444444   0.0000000   4.6000000   4.9285714   3.5000000   0.0000000   1.0000000  20.0000000
129.0000000   3.0000000   4.6666667   4.4305556   0.1111111   0.0000000   3.4000000   4.2142857   3.5000000   1.0000000   1.0000000  20.0000000
130.0000000   2.8000000   3.0000000   3.8347222   0.5555556   0.4285714   3.8000000   3.6428571   3.3000000  -1.0000000   1.0000000  21.0000000
130.0000000   2.5000000   3.0666667   3.6041667   1.1111111   0.7142857   4.0000000   3.7857143   3.3000000   0.0000000   1.0000000  21.0000000
130.0000000   2.1000000   2.8000000   3.5361111   1.1111111   1.2857143   3.0000000   3.0000000   3.3000000   1.0000000   1.0000000  21.0000000
131.0000000   2.2000000   2.9333333   3.6152778   1.0000000   0.2857143   5.8000000   4.4285714   2.4000000  -1.0000000   1.0000000  23.0000000
131.0000000   2.5000000   2.9333333   3.5611111   0.6666667   0.2857143   6.0000000   4.6428571 999.0000000   0.0000000   1.0000000  23.0000000
131.0000000   2.2000000   2.5333333   3.6180556   1.5555556   1.7142857   4.2000000   3.5000000   3.2000000   1.0000000   1.0000000  23.0000000
132.0000000   3.4000000   3.6666667   4.0513889   0.0000000   0.4285714   5.8000000   4.5714286   2.7500000  -1.0000000   1.0000000  20.0000000
132.0000000   2.9000000   3.9333333   4.4069444   0.2222222   0.1428571   5.8000000   5.0714286   2.8000000   0.0000000   1.0000000  20.0000000
132.0000000   3.5000000   3.9333333   4.4138889   0.3333333   0.1428571   5.8000000   5.4285714   2.8000000   1.0000000   1.0000000  20.0000000
133.0000000   2.3000000   3.0000000   3.4444444   0.1111111   0.5714286   4.8000000   4.4285714 999.0000000  -1.0000000   1.0000000  19.0000000
133.0000000   2.6000000   2.6666667   3.3916667   0.2222222   0.1428571   4.2000000   4.5000000 999.0000000   0.0000000   1.0000000  19.0000000
133.0000000   2.5000000   3.0000000   3.7305556   0.6666667   0.4285714   3.2000000   4.7857143   3.3000000   1.0000000   1.0000000  19.0000000
134.0000000   2.1000000   3.0666667   3.8166667   1.2222222   1.1428571   4.2000000   3.9285714 999.0000000  -1.0000000   1.0000000  19.0000000
134.0000000   2.2000000   3.2000000   3.4611111   1.0000000   0.8571429   4.4000000   3.9285714 999.0000000   0.0000000   1.0000000  19.0000000
134.0000000   3.0000000   4.6000000   3.8208333   0.6666667   1.7142857   4.4000000   3.0000000   2.5500000   1.0000000   1.0000000  19.0000000
135.0000000   3.2000000   2.1538462   3.1569444   1.1111111   1.4285714   3.4000000   5.1428571 999.0000000  -1.0000000   1.0000000  22.0000000
135.0000000   3.1000000   2.1428571   2.9097222   1.6666667   2.0000000   3.8000000   4.2142857 999.0000000   0.0000000   1.0000000  22.0000000
135.0000000 999.0000000 999.0000000 999.0000000 999.0000000 999.0000000 999.0000000 999.0000000 999.0000000   1.0000000   1.0000000  22.0000000
136.0000000   2.7000000   4.2666667   4.0708333   0.5555556   0.8571429   4.0000000   4.3571429 999.0000000  -1.0000000   1.0000000  23.0000000
136.0000000   2.6000000   2.6000000   3.5333333   0.2222222   0.5714286   4.0000000   3.5714286 999.0000000   0.0000000   1.0000000  23.0000000
136.0000000   2.4000000   3.9333333   4.0541667   0.3333333   0.2857143   4.8000000   4.1428571   3.2400000   1.0000000   1.0000000  23.0000000
137.0000000   2.8000000   3.2000000   4.3944444   0.0000000   0.0000000   4.0000000   4.2142857   3.5000000  -1.0000000   1.0000000  23.0000000
137.0000000   3.0000000   3.0000000   4.2500000   0.0000000   0.0000000   4.4000000   3.6923077   3.5000000   0.0000000   1.0000000  23.0000000
137.0000000   3.1000000   2.6428571   4.1819444   0.4444444   0.4285714   4.0000000   3.7142857   3.3000000   1.0000000   1.0000000  23.0000000
138.0000000   2.6000000   2.2000000   3.8333333   0.7777778   1.1428571   6.0000000   4.6428571   3.2000000  -1.0000000   1.0000000  19.0000000
138.0000000   2.9000000   2.4000000   3.7180556   0.5555556   0.0000000   4.6000000   4.8571429   3.2000000   0.0000000   1.0000000  19.0000000
138.0000000   3.0000000   2.2857143   3.4847222   0.4444444   0.0000000   5.4000000   4.5714286   3.0000000   1.0000000   1.0000000  19.0000000
139.0000000   3.1000000   2.4666667   3.6541667   0.3333333   1.5714286   4.6000000   3.9285714   3.0000000  -1.0000000   1.0000000  18.0000000
139.0000000   2.8000000   2.4000000   3.1416667   1.1111111   1.7142857   5.6000000   5.0714286   3.0000000   0.0000000   1.0000000  18.0000000
139.0000000 999.0000000 999.0000000 999.0000000 999.0000000 999.0000000 999.0000000 999.0000000 999.0000000   1.0000000   1.0000000  18.0000000
140.0000000   2.7000000   2.6153846   3.9444444   0.8888889   0.5714286   4.8000000   5.2857143   3.0000000  -1.0000000   1.0000000  17.0000000
140.0000000   3.0000000   3.8000000   3.7166667   0.4444444   0.4285714   3.8000000   4.5000000   2.7000000   0.0000000   1.0000000  17.0000000
140.0000000   3.1000000   4.2666667   4.0055556   0.4444444   0.7142857   5.4000000   5.7142857   3.0000000   1.0000000   1.0000000  17.0000000
141.0000000   3.5000000   3.0000000   4.5638889   0.2222222   1.0000000   3.8000000   5.0714286 999.0000000  -1.0000000   0.0000000  22.0000000
141.0000000   3.2000000   4.0714286   4.1972222   0.6666667   0.8571429   4.4000000   4.6428571 999.0000000   0.0000000   0.0000000  22.0000000
141.0000000   2.6000000   3.1333333   4.1986111   1.0000000   1.1428571   3.6000000   4.1428571   3.3300000   1.0000000   0.0000000  22.0000000
142.0000000   2.1000000   2.2666667   3.1694444   1.8888889   3.0000000   1.2000000   1.7857143 999.0000000  -1.0000000   0.0000000  20.0000000
142.0000000   2.4000000   2.3333333   3.0625000   1.4444444   2.0000000   3.2000000   3.7857143   2.9800000   0.0000000   0.0000000  20.0000000
142.0000000   2.1000000   2.3333333   3.5972222   1.8888889   2.0000000   3.0000000   2.9285714   3.0000000   1.0000000   0.0000000  20.0000000
143.0000000   2.2000000   2.6666667   3.6388889   0.3333333   0.7142857   3.8000000   4.3571429   3.0000000  -1.0000000   1.0000000  22.0000000
143.0000000   2.7000000   2.3333333   3.7680556   0.5555556   1.0000000   3.6000000   4.9285714   3.0000000   0.0000000   1.0000000  22.0000000
143.0000000   2.1000000   2.4666667   3.9250000   1.1111111   1.2857143   3.4000000   3.7142857   3.0000000   1.0000000   1.0000000  22.0000000
144.0000000   2.4000000   4.3333333   4.3097222   0.5555556   0.5714286   2.4000000   3.1428571   3.5000000  -1.0000000   1.0000000  22.0000000
144.0000000   2.6000000   3.8666667   4.2347222   0.4444444   1.1428571   2.6000000   4.0000000   3.4000000   0.0000000   1.0000000  22.0000000
144.0000000   2.8000000   4.4666667   4.3666667   0.3333333   0.8571429   2.6000000   3.6428571   3.5000000   1.0000000   1.0000000  22.0000000
145.0000000   3.0000000   3.0000000   3.8097222   0.6250000   0.1428571   5.2000000   4.8571429 999.0000000  -1.0000000   1.0000000  22.0000000
145.0000000   3.0000000   2.8000000   3.8694444   0.7777778   0.8571429   4.6000000   5.0000000   3.3300000   0.0000000   1.0000000  22.0000000
145.0000000   2.7000000   3.0000000   3.1458333   1.0000000   1.0000000   5.0000000   4.7857143   3.0000000   1.0000000   1.0000000  22.0000000
146.0000000   2.8000000   4.0666667   4.5458333   0.2222222   0.0000000   3.6000000   5.0714286   2.8000000  -1.0000000   1.0000000  20.0000000
146.0000000   3.2000000   3.9333333   4.2555556   0.1111111   0.1428571   3.2000000   4.2857143   2.8000000   0.0000000   1.0000000  20.0000000
146.0000000   2.9000000   4.2000000   4.3097222   0.6666667   0.4285714   3.4000000   2.9285714   2.8900000   1.0000000   1.0000000  20.0000000
147.0000000   3.4000000   2.8000000   3.8652778   0.5555556   0.4285714   5.0000000   4.5714286   3.3000000  -1.0000000   1.0000000  24.0000000
147.0000000   2.9000000   2.8000000   3.9916667   1.2222222   0.2857143   4.6000000   3.1428571   3.4000000   0.0000000   1.0000000  24.0000000
147.0000000   2.9000000   2.8000000   3.7625000   0.1111111   0.0000000   4.8000000   3.2857143   3.3800000   1.0000000   1.0000000  24.0000000
149.0000000   2.1000000   2.5333333   3.6222222   1.2222222   1.0000000   2.6000000   3.5714286   3.0000000  -1.0000000   1.0000000  23.0000000
149.0000000   2.1000000   3.5333333   3.6986111   1.0000000   0.7142857   3.0000000   4.2142857   3.3000000   0.0000000   1.0000000  23.0000000
149.0000000   2.1000000   2.9333333   3.0000000   0.8888889   0.8571429   2.8000000   4.0000000   3.3900000   1.0000000   1.0000000  23.0000000
150.0000000   2.6000000   2.7692308   4.2208333   1.0000000   0.4285714   3.8000000   4.5714286 999.0000000  -1.0000000   1.0000000  22.0000000
150.0000000   2.9000000   3.1333333   3.3861111   1.4444444   1.0000000   3.2000000   3.9285714   3.4000000   0.0000000   1.0000000  22.0000000
150.0000000   2.2000000   3.0666667   2.9083333   1.3333333   0.7142857   4.2000000   4.3076923   3.5700000   1.0000000   1.0000000  22.0000000
151.0000000   2.9000000   3.2666667   4.3027778   0.6666667   0.2857143   4.0000000   4.6428571   3.6000000  -1.0000000   1.0000000  22.0000000
151.0000000   2.6000000   3.1333333   4.0291667   0.8888889   0.4285714   5.2000000   4.4285714   3.4000000   0.0000000   1.0000000  22.0000000
151.0000000   2.8000000   4.4285714   4.3291667   0.2222222   0.1428571   5.0000000   4.2857143   3.6000000   1.0000000   1.0000000  22.0000000
152.0000000   3.6000000   3.1333333   4.5041667   0.1111111   0.1428571   6.0000000   5.5000000   3.0000000  -1.0000000   1.0000000  20.0000000
152.0000000 999.0000000 999.0000000 999.0000000 999.0000000 999.0000000 999.0000000 999.0000000 999.0000000   0.0000000   1.0000000  20.0000000
152.0000000 999.0000000 999.0000000 999.0000000 999.0000000 999.0000000 999.0000000 999.0000000 999.0000000   1.0000000   1.0000000  20.0000000
153.0000000   2.0000000   1.9333333   2.4944444   1.6666667   2.2857143   4.0000000   2.4285714   3.2000000  -1.0000000   1.0000000  19.0000000
153.0000000   1.8000000   1.4285714   3.1972222   1.2222222   3.0000000   3.6000000   2.0714286   3.3000000   0.0000000   1.0000000  19.0000000
153.0000000   1.9000000   1.6666667   2.4069444   2.4444444   3.0000000   2.0000000   1.1428571   3.3000000   1.0000000   1.0000000  19.0000000
154.0000000   2.7000000   4.0714286   4.5388889   1.2222222   1.0000000   5.8000000   5.0000000   3.4000000  -1.0000000   0.0000000  21.0000000
154.0000000   2.1000000   3.5714286   4.1027778   2.0000000   2.1428571   4.6000000   3.9285714   3.4000000   0.0000000   0.0000000  21.0000000
154.0000000   2.7000000   3.1538462   3.9625000   2.6666667   2.7142857   4.0000000   3.2142857   3.4000000   1.0000000   0.0000000  21.0000000
155.0000000   3.1000000   2.3333333   3.7319444   0.6666667   1.0000000   5.4000000   4.5000000   3.3000000  -1.0000000   1.0000000  19.0000000
155.0000000   2.8000000   2.2666667   3.6416667   1.1111111   1.0000000   5.6000000   3.9285714   3.5000000   0.0000000   1.0000000  19.0000000
155.0000000   2.5000000   2.4666667   3.4680556   0.7777778   0.8571429   5.0000000   4.0000000   3.4000000   1.0000000   1.0000000  19.0000000
156.0000000   3.1000000   4.3333333   4.4805556   0.4444444   0.7142857   5.4000000   5.4285714   3.0000000  -1.0000000   1.0000000  20.0000000
156.0000000 999.0000000 999.0000000 999.0000000 999.0000000 999.0000000 999.0000000 999.0000000 999.0000000   0.0000000   1.0000000  20.0000000
156.0000000 999.0000000 999.0000000 999.0000000 999.0000000 999.0000000 999.0000000 999.0000000 999.0000000   1.0000000   1.0000000  20.0000000
157.0000000   2.9000000   3.0000000   3.5472222   0.0000000   1.0000000   4.0000000   5.0000000 999.0000000  -1.0000000   1.0000000  24.0000000
157.0000000 999.0000000 999.0000000 999.0000000 999.0000000 999.0000000 999.0000000 999.0000000 999.0000000   0.0000000   1.0000000  24.0000000
157.0000000 999.0000000 999.0000000 999.0000000 999.0000000 999.0000000 999.0000000 999.0000000 999.0000000   1.0000000   1.0000000  24.0000000
158.0000000   2.8000000   3.6666667   4.0277778   0.4444444   0.7142857   3.0000000   4.5714286   3.7000000  -1.0000000   1.0000000  22.0000000
158.0000000   3.1000000   3.0000000   3.9152778   0.5555556   1.2857143   3.6000000   4.7857143 999.0000000   0.0000000   1.0000000  22.0000000
158.0000000   2.9000000   2.8666667   3.8777778   0.5555556   1.8571429   3.4000000   4.6428571   3.1000000   1.0000000   1.0000000  22.0000000
159.0000000   3.0000000   4.6000000   4.6583333   0.0000000   0.0000000   5.2000000   5.1428571 999.0000000  -1.0000000   1.0000000  22.0000000
159.0000000   2.9000000   4.6000000   4.5694444   0.1111111   0.0000000   4.4000000   4.8571429 999.0000000   0.0000000   1.0000000  22.0000000
159.0000000   2.8000000   4.3333333   4.3555556   0.0000000   0.0000000   5.0000000   3.8571429 999.0000000   1.0000000   1.0000000  22.0000000
160.0000000   2.2000000   3.2857143   3.2569444   0.7777778   0.8571429   5.0000000   3.6428571 999.0000000  -1.0000000   1.0000000  21.0000000
160.0000000   2.3000000   2.4666667   3.0902778   0.8888889   0.2857143   4.4000000   2.9285714 999.0000000   0.0000000   1.0000000  21.0000000
160.0000000   2.1000000   2.9333333   3.5722222   1.0000000   1.1428571   4.2000000   3.1428571   3.1000000   1.0000000   1.0000000  21.0000000
161.0000000   2.7000000   3.4000000   3.9805556   0.7777778   1.0000000   3.0000000   3.0000000   3.3500000  -1.0000000   1.0000000  21.0000000
161.0000000   2.7000000   3.4000000   4.0541667   0.5555556   1.0000000   3.8000000   3.1428571 999.0000000   0.0000000   1.0000000  21.0000000
161.0000000   2.7000000   3.4666667   4.3305556   0.6666667   1.0000000   4.6000000   3.7857143   3.1600000   1.0000000   1.0000000  21.0000000
162.0000000   2.5000000   2.7333333   4.1166667   0.4444444   0.2857143   2.8000000   3.0000000   3.1000000  -1.0000000   1.0000000  21.0000000
162.0000000   2.4000000   2.7692308   4.3138889   0.3333333   1.8571429   2.8000000   3.9285714 999.0000000   0.0000000   1.0000000  21.0000000
162.0000000 999.0000000 999.0000000 999.0000000 999.0000000 999.0000000 999.0000000 999.0000000 999.0000000   1.0000000   1.0000000  21.0000000
163.0000000   2.6000000   2.7333333   3.6625000   0.7777778   1.4285714   3.4000000   3.2857143   2.9000000  -1.0000000   1.0000000  21.0000000
163.0000000   2.9000000   3.3333333   3.9958333   1.0000000   1.0000000   3.8000000   3.4285714   2.9999900   0.0000000   1.0000000  21.0000000
163.0000000   2.9000000   3.7333333   3.7388889   1.2222222   1.8571429   3.2000000   3.2142857   3.0000000   1.0000000   1.0000000  21.0000000
164.0000000   2.6000000   3.0000000   4.0819444   0.6666667   0.8571429   2.2000000   4.2142857   3.3000000  -1.0000000   1.0000000  20.0000000
164.0000000   3.0000000   3.6666667   4.1708333   0.4444444   1.0000000   2.2000000   4.7142857   3.3000000   0.0000000   1.0000000  20.0000000
164.0000000   3.0000000   2.6000000   3.9763889   1.2222222   2.0000000   3.2000000   3.2142857   3.3000000   1.0000000   1.0000000  20.0000000
165.0000000   3.4000000   2.2500000   3.7875000   0.6666667   0.4285714   2.8000000   4.8571429   3.4000000  -1.0000000   1.0000000  23.0000000
165.0000000   2.6000000   3.2857143   3.7638889   0.4444444   0.8571429   1.4000000   3.5714286   3.1600000   0.0000000   1.0000000  23.0000000
165.0000000   2.5000000   4.0000000   3.6597222   0.3333333   0.0000000   2.8000000   3.5714286   3.0000000   1.0000000   1.0000000  23.0000000
166.0000000   2.0000000   4.2666667   4.1222222   0.5555556   0.2857143   4.6000000   4.0714286 999.0000000  -1.0000000   1.0000000  22.0000000
166.0000000   2.2000000   3.0666667   3.7527778   0.8888889   0.8571429   4.8000000   4.0000000   3.0000000   0.0000000   1.0000000  22.0000000
166.0000000   2.1000000   3.2857143   3.6180556   1.0000000   1.0000000   4.0000000   3.5714286   3.0000000   1.0000000   1.0000000  22.0000000
167.0000000   2.7000000   3.2000000   3.4444444   1.0000000   0.1428571   3.0000000   3.7142857   3.0000000  -1.0000000   1.0000000  21.0000000
167.0000000   2.4000000   2.9285714   3.2902778   0.7777778   1.0000000   3.2000000   4.3571429 999.0000000   0.0000000   1.0000000  21.0000000
167.0000000   2.5000000   2.6000000   3.2791667   0.2222222   0.8571429 999.0000000   3.6428571   3.0000000   1.0000000   1.0000000  21.0000000
168.0000000   2.3000000   3.7333333   3.4444444   0.7777778   1.0000000   5.2000000   3.6428571   2.8000000  -1.0000000   1.0000000  21.0000000
168.0000000   2.7000000   3.6000000   4.0666667   0.7777778   1.0000000   3.2000000   4.0000000   3.0000000   0.0000000   1.0000000  21.0000000
168.0000000   3.0000000   3.9333333   4.1541667   0.6666667   1.0000000   3.6000000   4.9285714   3.0000000   1.0000000   1.0000000  21.0000000
169.0000000   2.8000000   4.0666667   4.3805556   0.3333333   0.0000000   5.2000000   4.9285714   3.3000000  -1.0000000   1.0000000  20.0000000
169.0000000   3.0000000   4.0666667   4.3944444   0.3333333   0.0000000   4.4000000   4.2857143   3.3000000   0.0000000   1.0000000  20.0000000
169.0000000   2.8000000   4.1333333   4.3569444   0.4444444   1.0000000   4.2000000   3.8571429   3.3000000   1.0000000   1.0000000  20.0000000
170.0000000   2.1000000   2.7333333   3.2500000   1.3333333   0.8571429   3.0000000   2.4285714   3.6200000  -1.0000000   0.0000000  21.0000000
170.0000000   1.6000000   3.6428571   3.1777778   1.4444444   0.7142857   1.6000000   2.3571429 999.0000000   0.0000000   0.0000000  21.0000000
170.0000000   2.2000000   3.0714286   3.1000000   1.2222222   1.7142857   1.2000000   2.2857143   3.5800000   1.0000000   0.0000000  21.0000000
171.0000000   2.4000000   2.6428571   3.9041667   1.3333333   0.7142857   3.0000000   3.5714286 999.0000000  -1.0000000   1.0000000  22.0000000
171.0000000   3.1000000   2.4666667   4.1875000   1.2222222   0.4285714   3.2000000   4.5714286 999.0000000   0.0000000   1.0000000  22.0000000
171.0000000   3.4000000   3.2307692   4.4083333   1.0000000   0.4285714   2.4000000   4.3571429   3.0000000   1.0000000   1.0000000  22.0000000
172.0000000   1.9000000   2.6666667   2.5333333   2.2222222   1.8571429   2.2000000   2.4285714   2.7000000  -1.0000000   1.0000000  21.0000000
172.0000000   1.7000000   2.0666667   2.8569444   1.4444444   0.8571429   1.4000000   2.7142857 999.0000000   0.0000000   1.0000000  21.0000000
172.0000000   2.0000000   1.7333333   3.3972222   2.4444444   1.4285714   2.6000000   2.4285714   3.0000000   1.0000000   1.0000000  21.0000000
173.0000000   3.3000000   3.7333333   4.2579365   0.3333333   0.0000000   5.4000000   5.3571429   3.1000000  -1.0000000   1.0000000  21.0000000
173.0000000   3.8000000   3.8666667   4.6638889   0.3333333   0.0000000   5.8000000   5.5714286 999.0000000   0.0000000   1.0000000  21.0000000
173.0000000   3.8000000   3.8666667   4.6638889   0.1111111   0.0000000   6.6000000   6.0000000   3.4000000   1.0000000   1.0000000  21.0000000
174.0000000   3.1000000   3.8571429   4.3166667   0.3333333   0.0000000   7.0000000   5.4285714 999.0000000  -1.0000000   1.0000000  22.0000000
174.0000000   3.1000000   4.8000000   4.4000000   0.4444444   0.0000000   6.8000000   5.5000000 999.0000000   0.0000000   1.0000000  22.0000000
174.0000000   2.9000000   4.6000000   4.6555556   0.0000000   0.0000000   6.4000000   5.7857143   2.9000000   1.0000000   1.0000000  22.0000000
175.0000000   2.9000000   2.7333333   4.2277778   1.0000000   1.0000000   5.6000000   5.0714286   3.0000000  -1.0000000   1.0000000  21.0000000
175.0000000   2.7000000   3.6666667   3.5152778   1.1111111   0.4285714   6.4000000   4.5714286   3.0000000   0.0000000   1.0000000  21.0000000
175.0000000   2.9000000   2.3846154   4.0013889   1.4444444   2.0000000   6.2000000   4.5000000   3.0000000   1.0000000   1.0000000  21.0000000
176.0000000   2.7000000   3.4615385   3.2541667   0.5555556   1.0000000   5.2000000   5.1428571 999.0000000  -1.0000000   1.0000000  24.0000000
176.0000000   3.0000000   4.1333333   3.3208333   1.0000000   0.1428571   6.4000000   3.7142857   3.6000000   0.0000000   1.0000000  24.0000000
176.0000000   3.1000000   2.8181818   2.8569444   1.8888889   1.5714286   6.4000000   4.9285714   3.1900000   1.0000000   1.0000000  24.0000000
177.0000000   3.0000000   3.8666667   4.1208333   0.4444444   0.2857143   5.0000000   3.7857143   3.4000000  -1.0000000   1.0000000  19.0000000
177.0000000   2.9000000   2.8000000   3.9097222   0.4444444   0.4285714   4.0000000   3.3571429   3.2000000   0.0000000   1.0000000  19.0000000
177.0000000   2.1000000   2.7333333   4.1583333   0.2222222   0.0000000   4.0000000   3.4285714   3.2000000   1.0000000   1.0000000  19.0000000
178.0000000   3.2000000   3.4000000   4.0402778   0.3333333   0.0000000   1.4000000   5.3571429 999.0000000  -1.0000000   1.0000000  23.0000000
178.0000000   2.7000000   3.0666667   4.1402778   0.3333333   0.5714286   5.2000000   4.8571429 999.0000000   0.0000000   1.0000000  23.0000000
178.0000000   3.3000000   3.8571429   3.9680556   0.4444444   0.2857143   5.6000000   5.6428571   3.4200000   1.0000000   1.0000000  23.0000000
179.0000000   2.4000000   3.8666667   4.3888889   0.4444444   0.4285714   4.6000000   5.5000000   2.8000000  -1.0000000   1.0000000  24.0000000
179.0000000   3.2000000   2.6666667   4.0138889   1.0000000   0.8571429   4.2000000   4.5714286 999.0000000   0.0000000   1.0000000  24.0000000
179.0000000   2.9000000   2.3571429   3.8263889   1.7777778   2.0000000   3.0000000   2.9285714   3.1000000   1.0000000   1.0000000  24.0000000
180.0000000   2.5000000   4.3846154   4.0555556   1.1111111   0.0000000   2.4000000   5.0000000   3.0000000  -1.0000000   1.0000000  26.0000000
180.0000000   3.0000000   2.9333333   3.6416667   0.8888889   0.8571429   3.4000000   5.0000000   3.0000000   0.0000000   1.0000000  26.0000000
180.0000000   2.0000000   3.6923077   3.8194444   1.7777778   1.4285714   1.2000000   2.7857143   3.0000000   1.0000000   1.0000000  26.0000000
181.0000000   2.8000000   3.2666667   3.9888889   0.5555556   0.2857143   2.2000000   4.7857143   3.3000000  -1.0000000   0.0000000  19.0000000
181.0000000   2.4000000   3.9285714   3.5694444   0.5555556   0.7142857   3.2000000   4.4285714   3.0000000   0.0000000   0.0000000  19.0000000
181.0000000   3.1000000   2.8000000   3.6513889   0.8888889   0.5714286   1.6000000   4.4285714   3.0000000   1.0000000   0.0000000  19.0000000
183.0000000   2.4000000   4.1333333   4.2555556   0.3333333   0.0000000   5.2000000   5.2142857   2.9000000  -1.0000000   1.0000000  21.0000000
183.0000000   3.3000000   5.0000000   4.4833333   0.1111111   0.2857143   5.8000000   6.0000000 999.0000000   0.0000000   1.0000000  21.0000000
183.0000000   3.1000000   4.8666667   4.4527778   0.2222222   0.1428571   5.2000000   5.0000000   3.8300000   1.0000000   1.0000000  21.0000000
184.0000000   3.7000000   4.6000000   4.5638889   0.0000000   0.4285714   3.0000000   5.2142857   3.6400000  -1.0000000   0.0000000  22.0000000
184.0000000   3.0000000   5.0000000   4.1347222   0.2222222   0.4285714   3.0000000   5.0000000 999.0000000   0.0000000   0.0000000  22.0000000
184.0000000   2.7000000   4.8000000   4.5069444   0.2222222   0.0000000   2.2000000   3.5714286   3.0000000   1.0000000   0.0000000  22.0000000
185.0000000   2.2000000   2.6666667   3.1361111   0.6666667   1.0000000   5.4000000   4.0000000 999.0000000  -1.0000000   1.0000000  22.0000000
185.0000000 999.0000000 999.0000000 999.0000000 999.0000000 999.0000000 999.0000000 999.0000000 999.0000000   0.0000000   1.0000000  22.0000000
185.0000000   2.2000000   1.7857143   3.4597222   1.1111111   1.8571429   4.2000000   3.8461538   3.0000000   1.0000000   1.0000000  22.0000000
186.0000000   2.8000000   4.6666667   3.9319444   0.3333333   0.1428571   7.0000000   5.0000000   2.8000000  -1.0000000   1.0000000  20.0000000
186.0000000 999.0000000 999.0000000 999.0000000 999.0000000 999.0000000 999.0000000 999.0000000 999.0000000   0.0000000   1.0000000  20.0000000
186.0000000 999.0000000 999.0000000 999.0000000 999.0000000 999.0000000 999.0000000 999.0000000 999.0000000   1.0000000   1.0000000  20.0000000
187.0000000   3.5000000   3.4666667   4.0861111   0.2222222   0.2857143   2.2000000   5.3571429 999.0000000  -1.0000000   1.0000000  20.0000000
187.0000000   3.4000000   4.8666667   4.5833333   0.0000000   0.1428571   4.8000000   5.7142857 999.0000000   0.0000000   1.0000000  20.0000000
187.0000000 999.0000000 999.0000000 999.0000000 999.0000000 999.0000000 999.0000000 999.0000000 999.0000000   1.0000000   1.0000000  20.0000000
188.0000000   3.0000000   4.4000000   4.5277778   0.2222222   0.1428571   4.8000000   4.0714286   2.9000000  -1.0000000   0.0000000  21.0000000
188.0000000   3.3000000   3.8000000   4.4722222   0.1111111   0.1428571   3.8000000   4.7142857   2.9000000   0.0000000   0.0000000  21.0000000
188.0000000   3.0000000   4.2000000   4.5402778   0.0000000   0.1428571   4.8000000   4.0714286   2.8000000   1.0000000   0.0000000  21.0000000
189.0000000   2.8000000   3.2000000   4.2819444   0.2222222   0.0000000   5.4000000   5.2142857   3.4000000  -1.0000000   1.0000000  19.0000000
189.0000000 999.0000000 999.0000000 999.0000000 999.0000000 999.0000000 999.0000000 999.0000000 999.0000000   0.0000000   1.0000000  19.0000000
189.0000000 999.0000000 999.0000000 999.0000000 999.0000000 999.0000000 999.0000000 999.0000000 999.0000000   1.0000000   1.0000000  19.0000000
190.0000000   2.7000000   4.1333333   4.3277778   0.0000000   0.0000000   3.2000000   5.0714286 999.0000000  -1.0000000   1.0000000  23.0000000
190.0000000   2.2000000   3.9333333   3.6319444   0.2222222   0.0000000   1.0000000   4.1428571 999.0000000   0.0000000   1.0000000  23.0000000
190.0000000   2.1000000   2.9333333   3.7805556   1.0000000   1.0000000   1.6000000   4.0000000   2.6700000   1.0000000   1.0000000  23.0000000
191.0000000   2.7000000   3.7333333   3.8527778   0.3333333   0.1428571   4.0000000   4.5384615   3.2200000  -1.0000000   0.0000000  22.0000000
191.0000000   3.2000000   3.8000000   4.4055556   0.1111111   0.2857143   3.8000000   4.7857143   3.2000000   0.0000000   0.0000000  22.0000000
191.0000000   2.6000000   3.1428571   4.0736111   0.7777778   0.5714286   3.6000000   4.2142857   3.2400000   1.0000000   0.0000000  22.0000000
192.0000000   3.1000000   4.0000000   4.1805556   0.5555556   0.7142857   4.0000000   5.0000000   3.0000000  -1.0000000   1.0000000  21.0000000
192.0000000   3.5000000   3.6000000   4.4861111   0.4444444   1.0000000   5.0000000   4.9285714   3.0000000   0.0000000   1.0000000  21.0000000
192.0000000   3.7000000   3.8666667   4.3319444   0.0000000   1.0000000   4.8000000   4.7857143   3.0000000   1.0000000   1.0000000  21.0000000
193.0000000   2.6000000   3.0000000   3.6694444   1.0000000   0.8571429   5.8000000   4.5000000   3.2000000  -1.0000000   1.0000000  19.0000000
193.0000000   2.4000000   2.6000000   3.3819444   0.7777778   0.4285714   5.4000000   4.1428571   3.2000000   0.0000000   1.0000000  19.0000000
193.0000000   1.9000000   3.2000000   3.6069444   0.3333333   1.0000000   4.2000000   4.4285714   3.3000000   1.0000000   1.0000000  19.0000000
194.0000000   2.7000000   3.5000000   4.2833333   0.3333333   0.2857143   4.8000000   4.5714286   2.5000000  -1.0000000   0.0000000  21.0000000
194.0000000   2.6000000   3.5333333   4.2194444   0.5555556   0.7142857   4.2000000   4.7142857   3.3000000   0.0000000   0.0000000  21.0000000
194.0000000   2.0000000   3.1333333   3.4861111   0.7777778   1.0000000   3.6000000   3.7857143   3.1000000   1.0000000   0.0000000  21.0000000
